# Supplementary material for: Porphyromonas gingivalis-Lipopolysaccharide Induced Caspase-4 Dependent Noncanonical Inflammasome Activation Drives Alzheimer’s Disease Pathologies
Source: Cells. 2025 May 30;14(11):804. doi: 10.3390/cells14110804 (PMC12153746; doi:10.3390/cells14110804)
Supplement: Supplementary file 1 [file cells-14-00804-s001.zip]

Archive with 1 entries (1 files):
- cells-3649699-supplementary.pdf
